# Supplementary material for: NPA-Cu2+ Complex as a Fluorescent Sensing Platform for the Selective and Sensitive Detection of Glyphosate
Source: Int J Mol Sci. 2021 Sep 10;22(18):9816. doi: 10.3390/ijms22189816 (PMC8469908; doi:10.3390/ijms22189816)
Supplement: Supplementary file 1 [file ijms-22-09816-s001.zip]

Archive with 1 entries (1 files):
- ijms-1370876-Supplementary.pdf
